# Supplementary material for: What Is the Relationship Between Sensory Attributes Identified Using CATA (Check-All-That-Apply) Questionnaire and Consumer Acceptance of Cookies Using Plant-Based Oils?
Source: Foods. 2024 Nov 10;13(22):3593. doi: 10.3390/foods13223593 (PMC11593526; doi:10.3390/foods13223593)
Supplement: Supplementary file 1 [file foods-13-03593-s001.zip]

Archive with 1 entries (1 files):
- foods-3277450-supplementary.pdf
